# Supplementary material for: Heterogeneous Photocatalysis as a Potent Tool for Organic Synthesis: Cross-Dehydrogenative C–C Coupling of N-Heterocycles with Ethers Employing TiO2/N-Hydroxyphthalimide System under Visible Light
Source: Molecules. 2023 Jan 17;28(3):934. doi: 10.3390/molecules28030934 (PMC9920906; doi:10.3390/molecules28030934)
Supplement: Supplementary file 1 [file molecules-28-00934-s001.zip]

Archive with 1 entries (1 files):
- molecules-2152548-supplementary.pdf
